# Supplementary material for: SIRT5 Activation and Inorganic Phosphate Binding Reduce Cancer Cell Vitality by Modulating Autophagy/Mitophagy and ROS
Source: Antioxidants (Basel). 2023 Aug 18;12(8):1635. doi: 10.3390/antiox12081635 (PMC10451763; doi:10.3390/antiox12081635)
Supplement: Supplementary file 1 [file antioxidants-12-01635-s001.zip]

Archive with 1 entries (1 files):
- antioxidants-2449574-supplementary.pdf
